# Supplementary material for: Proteomics identifies complement protein signatures in patients with alcohol-associated hepatitis
Source: JCI Insight. 2024 May 8;9(9):e174127. doi: 10.1172/jci.insight.174127 (PMC11141929; doi:10.1172/jci.insight.174127)
Supplement: Supporting data values [file jciinsight-9-174127-s015.xlsx]

## Sheet: Fig. 1
	Complement proteins in bulk RNA-seq data
	Gene	Fold change	Lower CI	Upper CI	p. value	LogFC CI	Adj. p. value
	CSMD2	2.41	1.3	3.5	2.5e-05	2.41 [ 1.29 , 3.54 ]	0.0016
	COLEC12	2.06	0.9	3.2	0.00051	2.06 [ 0.9 , 3.22 ]	0.032
	ITGAX	1.85	1.3	2.4	5.6e-11	1.85 [ 1.3 , 2.4 ]	3.5e-09
	C5AR1	1.82	0.46	3.2	0.0089	1.82 [ 0.46 , 3.19 ]	0.56
	C7	1.19	0.52	1.9	0.00051	1.19 [ 0.52 , 1.86 ]	0.032
	ITGAM	1.19	0.63	1.8	3e-05	1.19 [ 0.63 , 1.75 ]	0.0019
	ITGB2	1.12	0.71	1.5	1.3e-07	1.12 [ 0.71 , 1.54 ]	8.2e-06
	CD93	1.06	0.78	1.3	1.3e-13	1.06 [ 0.78 , 1.33 ]	8.2e-12
	CD59	0.727	0.55	0.91	1.5e-15	0.73 [ 0.55 , 0.91 ]	9.4e-14
	CD209	0.701	0.095	1.3	0.023	0.70 [ 0.09 , 1.31 ]	1
	COLEC11	0.503	-0.18	1.2	0.15	0.50 [ -0.18 , 1.19 ]	1
	FCN1	0.439	-0.14	1	0.14	0.44 [ -0.14 , 1.02 ]	1
	C3AR1	0.389	-0.26	1	0.24	0.39 [ -0.26 , 1.04 ]	1
	CR2	0.337	-0.55	1.2	0.46	0.34 [ -0.55 , 1.22 ]	1
	C5AR2	0.326	0.051	0.6	0.02	0.33 [ 0.05 , 0.6 ]	1
	CSMD1	0.176	-1.1	1.4	0.78	0.18 [ -1.05 , 1.4 ]	1
	C1QC	0.174	-0.067	0.41	0.16	0.17 [ -0.07 , 0.41 ]	1
	CR1	0.00784	-0.36	0.38	0.97	0.01 [ -0.36 , 0.38 ]	1
	CALR	0.0053	-0.84	0.85	0.99	0.01 [ -0.84 , 0.85 ]	1
	CFD	-0.0504	-0.69	0.59	0.88	-0.05 [ -0.69 , 0.59 ]	1
	C1QA	-0.0922	-0.35	0.16	0.48	-0.09 [ -0.35 , 0.16 ]	1
	CD46	-0.11	-0.53	0.31	0.6	-0.11 [ -0.53 , 0.31 ]	1
	C1QB	-0.118	-0.38	0.15	0.38	-0.12 [ -0.38 , 0.15 ]	1
	CD55	-0.148	-0.58	0.28	0.5	-0.15 [ -0.58 , 0.28 ]	1
	SERPING1	-0.175	-0.92	0.57	0.64	-0.17 [ -0.92 , 0.57 ]	1
	VSIG4	-0.373	-0.68	-0.063	0.018	-0.37 [ -0.68 , -0.06 ]	1
	C8G	-0.429	-1.3	0.41	0.31	-0.43 [ -1.26 , 0.41 ]	1
	C1QBP	-0.673	-1.1	-0.28	0.00087	-0.67 [ -1.07 , -0.28 ]	0.055
	C3	-0.808	-1.4	-0.25	0.0047	-0.81 [ -1.37 , -0.25 ]	0.3
	CFH	-0.861	-1.1	-0.62	1e-12	-0.86 [ -1.1 , -0.62 ]	6.3e-11
	ELANE	-0.916	-2.4	0.58	0.23	-0.92 [ -2.41 , 0.58 ]	1
	C4A	-0.924	-1.7	-0.19	0.013	-0.92 [ -1.65 , -0.19 ]	0.82
	C4B	-1	-1.7	-0.35	0.0027	-1 [ -1.66 , -0.35 ]	0.17
	CFB	-1	-1.5	-0.54	2e-05	-1 [ -1.47 , -0.54 ]	0.0013
	MBL2	-1.03	-1.6	-0.47	0.00029	-1.03 [ -1.58 , -0.47 ]	0.018
	MASP1	-1.04	-1.6	-0.51	0.00012	-1.04 [ -1.56 , -0.51 ]	0.0076
	CPN2	-1.12	-1.8	-0.46	0.00092	-1.12 [ -1.79 , -0.46 ]	0.058
	CFHR2	-1.16	-2.2	-0.1	0.031	-1.16 [ -2.22 , -0.1 ]	1
	COLEC10	-1.17	-1.9	-0.43	0.0019	-1.17 [ -1.9 , -0.43 ]	0.12
	VTN	-1.28	-1.6	-0.94	6.5e-14	-1.28 [ -1.61 , -0.94 ]	4.1e-12
	C2	-1.3	-1.7	-0.88	7e-10	-1.3 [ -1.71 , -0.88 ]	4.4e-08
	C1S	-1.37	-1.6	-1.1	4.6e-24	-1.37 [ -1.63 , -1.1 ]	2.9e-22
	CFI	-1.4	-1.9	-0.94	2.1e-09	-1.4 [ -1.86 , -0.94 ]	1.3e-07
	CLU	-1.41	-1.6	-1.2	1.1e-38	-1.41 [ -1.63 , -1.2 ]	6.9e-37
	C1R	-1.44	-1.7	-1.2	6e-34	-1.44 [ -1.68 , -1.21 ]	3.8e-32
	C5	-1.44	-1.8	-1	3.5e-12	-1.44 [ -1.85 , -1.04 ]	2.2e-10
	CPN1	-1.62	-2.1	-1.1	4.1e-11	-1.62 [ -2.1 , -1.14 ]	2.6e-09
	C8B	-1.63	-1.9	-1.4	3.1e-38	-1.63 [ -1.88 , -1.39 ]	2e-36
	CFHR1	-1.64	-2.1	-1.2	5.2e-13	-1.64 [ -2.09 , -1.19 ]	3.3e-11
	MASP2	-1.72	-2.2	-1.2	8.2e-12	-1.72 [ -2.21 , -1.23 ]	5.2e-10
	C8A	-1.74	-2	-1.5	3.3e-57	-1.74 [ -1.96 , -1.53 ]	2.1e-55
	CSMD3	-1.76	-3.8	0.26	0.088	-1.76 [ -3.78 , 0.26 ]	1
	C4BPA	-1.79	-2.3	-1.3	8.9e-14	-1.79 [ -2.26 , -1.32 ]	5.6e-12
	F2	-1.8	-2.1	-1.5	9.4e-25	-1.8 [ -2.14 , -1.45 ]	5.9e-23
	C9	-1.86	-2.5	-1.2	1.3e-08	-1.86 [ -2.51 , -1.22 ]	8.2e-07
	C4BPB	-1.88	-2.3	-1.5	2.8e-20	-1.88 [ -2.28 , -1.48 ]	1.8e-18
	C6	-2.13	-2.4	-1.9	5.5e-71	-2.13 [ -2.36 , -1.89 ]	3.5e-69
	CFP	-2.26	-2.7	-1.8	3.8e-20	-2.26 [ -2.74 , -1.77 ]	2.4e-18
	CFHR5	-2.36	-2.7	-2	1.2e-33	-2.36 [ -2.74 , -1.97 ]	7.6e-32
	FCN3	-2.66	-3.2	-2.1	9.5e-19	-2.66 [ -3.25 , -2.07 ]	6e-17
	FCN2	-2.85	-3.5	-2.2	1.7e-16	-2.85 [ -3.53 , -2.17 ]	1.1e-14
	CFHR3	-2.99	-3.5	-2.4	3.8e-26	-2.99 [ -3.54 , -2.44 ]	2.4e-24
	CFHR4	-3.23	-3.6	-2.9	1.5e-69	-3.23 [ -3.58 , -2.87 ]	9.4e-68

## Sheet: Fig. 2A
		HC	sAH
		0.19	0.42
		0.72	1.43
		0.3	1.28
		0.35	0.86
		0.51	0.89

## Sheet: Fig. 2B
				HC	sAH
				0	0
				0	2816
				0	642
				0	733
				53	319
				0	215
				122	2046
				0	1979
				0	571
				0	1099
				0	1739
				0	0
				0	540
				0	1371
				0	2087
				0	478
				0	0
				0	193
				0	1486
				0	0
				0	1285
				0	1506
				0	715
					4975
					1516
					2767
					1523
					431
					3321
					1945
					694
					3870
					2331
					1724
					0
					1815
					97
					4259
					2715
					3298
					1280
					3206
					1224
					1540
					2658
					50
					959
					2749
					558
					1661
					366
					1047
					1401
					1507
					724
					1054
					0
					114
					5383
					470
					2341
					1117
					1970
					791
					7231
					0
					5899
					1433
					10661
					8548
					1080
					1025
					825
					4500
					362
					3859
					2936
					5571
					4144
					9986
					773
					2039
					3720
					2426
					0
					0
					3254
					4642
					1174
					3633
					0
					0
					529
					1434
					6399
					3247
					2256
					1318
					1332
					4551
					1371
					3316
					379
					1771
					928
					3844
					476
					1805
					1515

## Sheet: Fig. 3A
		MASP1			C1QBP			CALR			F2			C8ABG			CFB
		sAH - 90d Alive	sAH - 90d Dead		sAH - 90d Alive	sAH - 90d Dead		sAH - 90d Alive	sAH - 90d Dead		sAH - 90d Alive	sAH - 90d Dead		sAH - 90d Alive	sAH - 90d Dead		sAH - 90d Alive	sAH - 90d Dead
		0.688	0.485		0.781	0.718		0.757	0.717		0.912	0.732		0.682	0.779		0.909	1.138
		0.641	0.507		0.74	0.669		0.757	0.614		1.149	0.733		0.928	0.698		1.118	0.945
		0.733	0.287		0.768	0.421		0.689	0.472		0.847	0.233		0.957	0.297		1.013	0.536
		0.907	0.427		0.656	0.576		1.551	0.538		0.423	0.347		0.793	0.507		0.93	0.45
		0.814	0.473		0.776	0.603		0.939	0.578		1.292	0.437		0.693	0.704		1.16	0.823
		0.559	0.665		0.594	0.639		0.797	0.806		0.652	0.678		0.754	0.77		1.053	1.213
		0.551	0.397		0.671	0.468		0.762	0.486		1.118	0.382		0.696	0.595		1.34	0.94
			0.469			0.563			0.731			0.646			0.574			0.621
			0.342			0.558			0.457			0.316			0.283			0.569
			0.473			0.545			0.713			0.353			0.594			1.028
			0.503			0.589			0.714			0.828			0.581			0.772

## Sheet: Fig. 3B
		FCN3			CD93
		sAH - 90d Alive	sAH - 90d Dead		sAH - 90d Alive	sAH - 90d Dead
		0.579	0.955		2.676	2.63
		0.59	1.077		2.745	2.487
		0.764	0.798		1.806	3.075
		0.434	0.998		1.972	2.775
		0.782	0.625		1.287	2.66
		0.836	0.807		2.851	2.428
		0.456	1.464		2.965	2.742
			0.981			3.732
			0.907			3.908
			1.026			3.068
			0.753			3.449

## Sheet: Fig. 3C
			Dead	C1QBP	C8ABG	CALR	CD93	CFB	F2	FCN3	MASP1
			0	0.656	0.793	1.551	1.972	0.93	0.423	0.434	0.907
			0	0.781	0.682	0.757	2.676	0.909	0.912	0.579	0.688
			0	0.74	0.928	0.757	2.745	1.118	1.149	0.59	0.641
			0	0.768	0.957	0.689	1.806	1.013	0.847	0.764	0.733
			0	0.776	0.693	0.939	1.287	1.16	1.292	0.782	0.814
			0	0.671	0.696	0.762	2.965	1.34	1.118	0.456	0.551
			0	0.594	0.754	0.797	2.851	1.053	0.652	0.836	0.559
			1	0.558	0.283	0.457	3.908	0.569	0.316	0.907	0.342
			1	0.563	0.574	0.731	3.732	0.621	0.646	0.981	0.469
			1	0.421	0.297	0.472	3.075	0.536	0.233	0.798	0.287
			1	0.669	0.698	0.614	2.487	0.945	0.733	1.077	0.507
			1	0.545	0.594	0.713	3.068	1.028	0.353	1.026	0.473
			1	0.639	0.77	0.806	2.428	1.213	0.678	0.807	0.665
			1	0.576	0.507	0.538	2.775	0.45	0.347	0.998	0.427
			1	0.603	0.704	0.578	2.66	0.823	0.437	0.625	0.473
			1	0.718	0.779	0.717	2.63	1.138	0.732	0.955	0.485
			1	0.468	0.595	0.486	2.742	0.94	0.382	1.464	0.397
			1	0.589	0.581	0.714	3.449	0.772	0.828	0.753	0.503
			0 = Alive and 1 = Dead

## Sheet: Fig. 3D
		MASP1				F2				MELD
		sAH - 90d Alive	sAH - 90d Dead			sAH - 90d Alive	sAH - 90d Dead			sAH - 90d Alive	sAH - 90d Dead
		0.688	0.485			0.912	0.732			21	25
		0.641	0.507			1.149	0.733			20	22
		0.733	0.287			0.847	0.233			22	35
		0.907	0.427			0.423	0.347			21	24
		0.814	0.473			1.292	0.437			23	33
		0.559	0.665			0.652	0.678			33	40
		0.551	0.397			1.118	0.382			32	47
			0.469				0.646				42
			0.342				0.316				41
			0.473				0.353				39
			0.503				0.828				43

## Sheet: Fig. 3E
				severe AH Alive	severe AH Dead
				739.89	626.17
				1735.26	384.65
				1066.05	1539.97
				2217.71	1793.44
				1386.51	800.68
				941.47	1338.03
				1744.17	585.34
				1543.45	1351.98
				1823.47	1491.56
				1164.5	734.13
				1779.36	1090.59
				2104.81	994.95
				1843.61	1534.75
				1894.59	1722.48
				1049.74	1343.61
				1229.03	1128.5
				1099.84	1096.75
				2502.49	976.29
				3716.75	1375.66
				1532.87	2073.01
				208.18	274.17
				2327.21	1011.46
				964.38	408.12
				654.16	718.9
				1570	1330.13
				2615.2	743.86
				4170.38	1137.92
				929.7	1686.35
				1853.94	1267.17
				1397.89	488.65
				983	986.39
				1216.4	979.6
				1247.96	125.5
				1930.68	576.69
				3182.3	933.37
				2624.95
				2283.58
				3476.94
				1225.42
				1758.17
				746.26
				848.83
				2981.37
				2295.03
				1120.29
				1080.6
				707.18
				1903.14
				1595.59
				1962.69
				1023.52

## Sheet: Fig. 3F
						F2			MELD
						sAH Alive	sAH Dead		sAH Alive	sAH Dead
						739.89	626.17		22	39
						1735.26	384.65		33	23
						1066.05	1539.97		29	43
						2217.71	1793.44		26	37
						1386.51	800.68		25	33
						941.47	1338.03		36	26
						1744.17	585.34		22	51
						1543.45	1351.98		40	25
						1823.47	1491.56		21	36
						1164.5	734.13		24	35
						1779.36	1090.59		30	23
						2104.81	994.95		23	37
						1843.61	1534.75		33	37
						1894.59	1722.48		40	43
						1049.74	1343.61		27	27
						1229.03	1128.5		31	33
						1099.84	1096.75		27	32
						2502.49	976.29		22	38
						3716.75	1375.66		21	28
						1532.87	2073.01		24	31
						208.18	274.17		26	32
						2327.21	1011.46		25	37
						964.38	408.12		31	34
						654.16	718.9		31	38
						1570	1330.13		39	37
						2615.2	743.86		22	24
						4170.38	1137.92		21	21
						929.7	1686.35		38	27
						1853.94	1267.17		39	40
						1397.89	488.65		20	40
						983	986.39		46	38
						1216.4	979.6		20	26
						1247.96	125.5		42	25
						1930.68	576.69		23	31
						3182.3	933.37		26	46
						2624.95			28
						2283.58			32
						3476.94			20
						1225.42			23
						1758.17			34
						746.26			28
						848.83			20
						2981.37			25
						2295.03			21
						1120.29			26
						1080.6			43
						707.18			35
						1903.14			20
						1595.59			26
						1962.69			25
						1023.52			42

## Sheet: Fig. 4A
		CD59			C1QR1			FCN1			MBL2			C4BPB
		HC	sAH		HC	sAH		HC	sAH		HC	sAH		HC	sAH
		1.06679	1.32136		0.987271	1.5234		1.03944	1.39856		1.3245	0.848355		1.20732	1.0315
		1.02066	1.41741		1.45991	1.59046		1.048	1.71632		2.81794	0.786611		1.35928	0.830921
		1.01852	1.83356		1.05006	1.57686		0.941124	1.36179		1.92071	0.64562		1.0034	0.875457
		0.899564	1.70004		0.954566			1.34352			1.25672	0.787043		1.20504	1.09999
		0.902473	1.63486		1.44871			1.26169			1.32317	0.863442		1.29112	1.04824
		1.14349	2.27375		1.00634			1.27535			1.47407	0.844552		1.55689	0.967179
		1.03216									1.16851			1.3161
		0.958133									1.32573			1.54166
		0.90544									1.44034			1.30063
		0.772023									1.10927			1.29658
		0.872632									0.787115			1.44992
		0.856474									1.75164			1.31739

[truncated: 27 more sheets: Fig. 4B, Fig. 5A, Fig. 5B, Fig. 5C, Fig. 6A, Fig. 6B, Fig. 6C, Fig. 6D, Fig. 6E, Table. 1, Table. 2, Table. 3, Table. 5, Table. 6, Supplementary Fig. 1, Supplementary Fig. 2A, Supplementary Fig. 2B, Supplementary Table. 2, Supplementary Table. 3, Supplementary Table. 6 …]
